# Supplementary material for: Association between uric acid to high-density lipoprotein cholesterol ratio and chronic kidney disease in Chinese patients with type 2 diabetes mellitus: a cross-sectional study
Source: Front Nutr. 2025 Apr 14;12:1582495. doi: 10.3389/fnut.2025.1582495 (PMC12034545; doi:10.3389/fnut.2025.1582495)
Supplement: Supplementary file 1 [file Data_Sheet_1.ZIP]

Archive with 1 entries (1 files):
- Supplementary file.doc
